# Supplementary material for: Exploring Omega-3′s Impact on the Expression of Bone-Related Genes in Meagre (Argyrosomus regius)
Source: Biomolecules. 2023 Dec 31;14(1):56. doi: 10.3390/biom14010056 (PMC10813611; doi:10.3390/biom14010056)
Supplement: Supplementary file 1 [file biomolecules-14-00056-s001.zip]

Archive with 1 entries (1 files):
- biomolecules-2721820-supplementary.pdf
